# Supplementary material for: Use of High-Throughput Sequencing and Two RNA Input Methods to Identify Viruses Infecting Tomato Crops
Source: Microorganisms. 2021 May 12;9(5):1043. doi: 10.3390/microorganisms9051043 (PMC8150983; doi:10.3390/microorganisms9051043)
Supplement: Supplementary file 1 [file microorganisms-09-01043-s001.zip › TableS1.xlsx]

## Sheet: Table S1
	Table S1. Comparison of percentage of identity of virus sequences among the three samples
				% of identity at the nt level
		Virus species	Segment	Tom1 vs Tom2	Tom1 vs TomDS
		OLV1		99.97	-
		TYLCV		99.77	96.78 (QC=82)
		ToCV	RNA1	-	97.15(QC=57)
		ToCV	RNA2	99.89	99.01 (QC=94)
		STV		99.97(QC=97)	99.4(QC=94)
		ToFBV	RNA1	99.7	97.85
		ToFBV	RNA2	99.4	98.16
		ToFBV	RNA3	100	99.72
		ToFBV	RNA4	99.9	99.9
		PepMV		99.92	96.2
		LRNV	RNA1	99.8	99.59
		LRNV	RNA2	99	99.89
		LRNV	RNA3	98.9	99.46
		LRNV	RNA4	99.6	99.7
		QC: Query coverage
