# Supplementary material for: Use of High-Throughput Sequencing and Two RNA Input Methods to Identify Viruses Infecting Tomato Crops
Source: Microorganisms. 2021 May 12;9(5):1043. doi: 10.3390/microorganisms9051043 (PMC8150983; doi:10.3390/microorganisms9051043)
Supplement: Supplementary file 1 [file microorganisms-09-01043-s001.zip › TableS2.xlsx]

## Sheet: Table S2
	Table S2. Primers and probes used for viral detection by qRT-PCR and conventional RT-PCR for STV
	Virus	Target gene	Standard curve			Amplicon size	Primer/Probe	Sequence				Reference
			Slope	R2	Efficiency (%)
	OLV1	CP	-3.4	0.953	96.84	116 bp	Forward	5'-AGTAACCCTGTTCACTGCAAG-3'				This study
							Reverse	5'-ACACATTGACAGTTGGGTTCA-3'
							Probe	5'-FAM-ACCAACTTTGGCCAAGTGTTCTGC-BHQ1-3'
	TYLCV	CP	-3.17	0.97	106.8	149 bp	Forward	5´-CCCTCTGGAATGAAGGAACAG-3´				This study
							Reverse	5´-GGATTAGAGGCATGCGTACAT-3´
							Probe	5´-FAM-GAGAACCATACTGAAAACGCCTTGTT-BHQ1-3´
	ToCV	CP	-3.42	0.99	95.94	80 bp	Forward	5´-TCTCGAACCTGCTTATGAAAAGAAA-3´				This study
							Reverse	5´-ATGCAAGCTGGTTAACGTTGTACAGT-3´
							Probe	5'-FAM-TTTGTGCAAGGGTAACGAGGGCAAGG-BHQ1-3'
	STV	CP				445 bp	Forward	5´-GTCGTTATCTTAGGCGTCAGC-3´				This study
							Reverse	5´-CAAGGAGTTTGATTGCATCAGC-3´
	ToFBV	RdRp	-3.7	0.989	83.5	96 bp	Forward	5'-CGCAATGCTAATGTGCCGAA-3'				This study
							Reverse	5'-GGATACCTGGACAGAGAGAGA-3'
							Probe	5'-FAM-TCGACACCATCAAGGAAGCTGATTTGT-BHQ1-3'
	PepMV-EU	CP	-3.402	0.99	97	99 bp	Forward	5´-TGGAACATACTTCTCGACAGCAA-3´				[25]
							Reverse	5´-TCCATCGAAGAAGTCAAATGCA-3´
							Probe	5´-FAM- ATTCCACCAGCAAATTGGGCCAAACTT -ZEN/IowaBFQ-3'
	PepMV-CH2	CP	-3.56	0.99	91	72 bp	Forward	5´-TGGGTTTAGCAGCCAATGAGA-3´
							Reverse	5´-AACTTTGCACATCAGCATAAGCA-3´
							Probe	5'-FAM-CGGACCTGCCATGTGGGACCTC-ZEN/IowaBFQ-3'
	LRNV	CP	-2.98	0.988	116.58	114 bp	Forward	5'-TGACTCGATTTCTGCTCTCATT-3'				This study
							Reverse	5'-CATTGTCAGACACTCGAACTG-3'
							Probe	5'-FAM-ACCGCCCAGTGTGAGAAAGTGAAT-BHQ1-3'
