# Supplementary material for: Use of High-Throughput Sequencing and Two RNA Input Methods to Identify Viruses Infecting Tomato Crops
Source: Microorganisms. 2021 May 12;9(5):1043. doi: 10.3390/microorganisms9051043 (PMC8150983; doi:10.3390/microorganisms9051043)
Supplement: Supplementary file 1 [file microorganisms-09-01043-s001.zip › TableS3.xlsx]

## Sheet: Table S3
	Table S3. Summary of results obtained after mapping the reads from different subsets against identified viral genomes
	Subset 1 (50% of total raw reads)
	Ref. accession	Species	Genus	Family	Segment	Virus length	Tom1			TomDS
							reads	AD	PC	reads	AD	PC
	DQ083996	Olive latent virus 1	Alphanecrovirus	Tombusviridae		3702	153	4.41991	81.9557	320	291.273	0.594273
	HF548826	Tomato yellow leaf curl virus	Begomovirus	Geminiviridae		2787	689	29.9225	100	675	35.4508	89.3075
	KF018280	Tomato chlorosis virus	Crinivirus	Closteroviridae	RNA1	8596	459	7.02421	86.9707	102741	1599.03	98.1503
	KJ815045				RNA2	8249	1150	18.3308	98.1089	109099	1749.64	99.7939
	KT438549	Southern tomato virus	Amalgavirus	Amalgaviridae		3463	785	28.7853	98.8449	1589841	6967.71	99.2781
	MK517477	Tomato fruit blotch virus	Blunervirus	Kitaviridae	RNA1	5811	17862	405.729	99.7763	118799	2712	99.8451
	MK517478				RNA2	3643	8154	293.408	99.753	36610	1334.6	99.5334
	MK517479				RNA3	2872	27066	1006.34	99.4429	211144	5840.2	99.9304
	MK517480				RNA4	1946	21343	1438.28	99.2292	146964	6129.11	100
	NC_004067	Pepino mosaic virus	Potexvirus	Alphaflexiviridae		6450	2874791	7276.46	99.969	6897320	7779.55	100
	NC_006051	Lettuce ring necrosis ophiovirus	Ophiovirus	Aspiviridae	RNA 1	7651	6046	104.626	99.4511	6984	122.444	99.1243
	NC_006052				RNA 2	1830	8151	592.265	99.8907	4835	349.045	99.8907
	NC_006053				RNA 3	1527	50248	4395.25	98.7557	17848	1596.75	97.1185
	NC_006054				RNA 4	1417	16239	1525.4	99.8589	2224	215.069	96.4714
	Subset 2 (37.5% of total raw reads)													Replicate of Subset 2 (37.5% of total raw reads)
	Ref. accession	Species	Genus	Family	Segment	Virus length	Tom1			TomDS				Ref. accession	Species	Genus	Family	Segment	Virus length	Tom1			TomDS
							reads	AD	PC	reads	AD	PC								reads	AD	PC	reads	AD	PC
	DQ083996	Olive latent virus 1	Alphanecrovirus	Tombusviridae		3702	101	3.3625	71.6099	252	229.455	0.594273		DQ083996	Olive latent virus 1	Alphanecrovirus	Tombusviridae		3702	133	3.71058	85.3052	236	205.739	0.621286
	HF548826	Tomato yellow leaf curl virus	Begomovirus	Geminiviridae		2787	530	23.2745	100	521	27.172	89.3075		HF548826	Tomato yellow leaf curl virus	Begomovirus	Geminiviridae		2787	544	24.5656	97.3807	434	22.4934	90.1686
	KF018280	Tomato chlorosis virus	Crinivirus	Closteroviridae	RNA1	8596	333	5.40834	84.0158	76947	1199.63	97.9525		KF018280	Tomato chlorosis virus	Crinivirus	Closteroviridae	RNA1	8596	369	5.41629	88.3899	76737	1195.56	98.1503
	KJ815045				RNA2	8249	906	14.552	96.2541	82053	1316.33	99.7939		KJ815045				RNA2	8249	877	13.8743	98.7877	81759	1311.4	99.7939
	KT438549	Southern tomato virus	Amalgavirus	Amalgaviridae		3463	594	21.7028	98.8161	1192077	6814.71	99.2781		KT438549	Southern tomato virus	Amalgavirus	Amalgaviridae		3463	620	22.7462	97.8631	1189267	6811.89	99.2781
	MK517477	Tomato fruit blotch virus	Blunervirus	Kitaviridae	RNA1	5811	13282	302.369	99.7763	89161	2035.45	99.8451		MK517477	Tomato fruit blotch virus	Blunervirus	Kitaviridae	RNA1	5811	13373	304.344	99.6902	88689	2024.52	99.8795
	MK517478	Tomato fruit blotch virus	Blunervirus	Kitaviridae	RNA2	3643	5977	215.788	99.4785	27611	1006.74	99.5334		MK517478	Tomato fruit blotch virus	Blunervirus	Kitaviridae	RNA2	3643	6127	219.682	99.6432	27822	1015.01	99.5608
	MK517479	Tomato fruit blotch virus	Blunervirus	Kitaviridae	RNA3	2872	20319	757.703	99.4429	158630	5450.36	99.9304		MK517479	Tomato fruit blotch virus	Blunervirus	Kitaviridae	RNA3	2872	20510	766.843	99.4081	159668	5461.14	99.9304
	MK517480	Tomato fruit blotch virus	Blunervirus	Kitaviridae	RNA4	1946	16198	1089.58	99.2292	109908	5492.43	100		MK517480	Tomato fruit blotch virus	Blunervirus	Kitaviridae	RNA4	1946	15992	1068.5	100	110132	5496	100
	NC_004067	Pepino mosaic virus	Potexvirus	Alphaflexiviridae		6466	2157137	6955.01	99.969	5173886	7737.73	100		NC_004067	Pepino mosaic virus	Potexvirus	Alphaflexiviridae		6466	2152725	6951.84	99.969	5169231	7738.19	100
	NC_006051	Lettuce ring necrosis ophiovirus	Ophiovirus	Aspiviridae	RNA 1	7651	4513	78.0624	99.4511	5038	89.053	99.1243		NC_006051	Lettuce ring necrosis ophiovirus	Ophiovirus	Aspiviridae	RNA 1	7651	4544	78.8239	99.7647	5105	89.6606	99.072
	NC_006052	Lettuce ring necrosis ophiovirus	Ophiovirus	Aspiviridae	RNA 2	1830	6150	447.636	99.8907	3646	263.362	99.8907		NC_006052	Lettuce ring necrosis ophiovirus	Ophiovirus	Aspiviridae	RNA 2	1830	6044	438.134	99.8907	3668	264.254	99.8907
	NC_006053	Lettuce ring necrosis ophiovirus	Ophiovirus	Aspiviridae	RNA 3	1527	37541	3320.05	98.7557	13293	1190.26	97.1185		NC_006053	Lettuce ring necrosis ophiovirus	Ophiovirus	Aspiviridae	RNA 3	1527	37840	3371.16	97.9699	13558	1211.65	97.1185
	NC_006054	Lettuce ring necrosis ophiovirus	Ophiovirus	Aspiviridae	RNA 4	1417	12144	1139.45	99.8589	1667	162.438	95.6246		NC_006054	Lettuce ring necrosis ophiovirus	Ophiovirus	Aspiviridae	RNA 4	1417	12143	1141.55	99.8589	1650	160.056	96.4008
	Subset 3 (25% of total raw reads)													Replicate of Subset 3 (25% of total raw reads)
	Ref. accession	Species	Genus	Family	Segment	Virus length	Tom1			TomDS				Ref. accession	Species	Genus	Family	Segment	Virus length	Tom1			TomDS
							reads	AD	PC	reads	AD	PC								reads	AD	PC	reads	AD	PC
	DQ083996	Olive latent virus 1	Alphanecrovirus	Tombusviridae		3702	65	2.59631	64.3706	178	162.045	0.594273		DQ083996	Olive latent virus 1	Alphanecrovirus	Tombusviridae		3702	95	2.87762	68.2064	158	144.091	0.594273
	HF548826	Tomato yellow leaf curl virus	Begomovirus	Geminiviridae		2787	356	18.0533	87.4417	336	18.2997	85.253		HF548826	Tomato yellow leaf curl virus	Begomovirus	Geminiviridae		2787	347	16.6837	91.2092	286	15.4602	87.0111
	KF018280	Tomato chlorosis virus	Crinivirus	Closteroviridae	RNA1	8596	218	3.91887	73.4179	51246	799.093	97.9525		KF018280	Tomato chlorosis virus	Crinivirus	Closteroviridae	RNA1	8596	235	3.77976	80.8167	51045	796.041	98.127
	KJ815045	Tomato chlorosis virus	Crinivirus	Closteroviridae	RNA2	8249	631	10.161	95.1267	54537	875.292	99.7939		KJ815045	Tomato chlorosis virus	Crinivirus	Closteroviridae	RNA2	8249	599	9.66002	97.2724	54561	875.533	99.7939
	KT438549	Southern tomato virus	Amalgavirus	Amalgaviridae		3463	403	15.0994	95.8418	795462	6539.32	99.2781		KT438549	Southern tomato virus	Amalgavirus	Amalgaviridae		3463	410	15.0756	98.2096	792994	6536.97	99.2781
	MK517477	Tomato fruit blotch virus	Blunervirus	Kitaviridae	RNA1	5811	8901	202.76	99.7763	59533	1361.28	99.7247		MK517477	Tomato fruit blotch virus	Blunervirus	Kitaviridae	RNA1	5811	8915	202.602	99.6902	59358	1355.06	99.8795
	MK517478	Tomato fruit blotch virus	Blunervirus	Kitaviridae	RNA2	3643	3961	142.877	99.5059	18369	670.751	99.3138		MK517478	Tomato fruit blotch virus	Blunervirus	Kitaviridae	RNA2	3643	4098	147.439	99.6432	18621	680.168	99.451
	MK517479	Tomato fruit blotch virus	Blunervirus	Kitaviridae	RNA3	2872	13532	502.863	99.4429	105771	4335.02	99.8259		MK517479	Tomato fruit blotch virus	Blunervirus	Kitaviridae	RNA3	2872	13733	513.063	99.4081	106116	4364.18	99.9304
	MK517480	Tomato fruit blotch virus	Blunervirus	Kitaviridae	RNA4	1946	10806	725.365	99.2292	73149	4562.43	100		MK517480	Tomato fruit blotch virus	Blunervirus	Kitaviridae	RNA4	1946	10705	715.696	99.9486	73342	4579.75	100
	NC_004067	Pepino mosaic virus	Potexvirus	Alphaflexiviridae		6450	1436482	6135.46	99.969	3448298	7618.33	100		NC_004067	Pepino mosaic virus	Potexvirus	Alphaflexiviridae		6450	1434702	6137.74	99.969	3441834	7615.36	100
	NC_006051	Lettuce ring necrosis ophiovirus	Ophiovirus	Aspiviridae	RNA 1	7651	3002	51.9381	99.3204	3378	59.1899	99.1243		NC_006051	Lettuce ring necrosis ophiovirus	Ophiovirus	Aspiviridae	RNA 1	7651	3009	52.0634	99.5295	3414	59.9509	99.0459
	NC_006052	Lettuce ring necrosis ophiovirus	Ophiovirus	Aspiviridae	RNA 2	1830	4094	298.334	99.8907	2483	179.452	99.8907		NC_006052	Lettuce ring necrosis ophiovirus	Ophiovirus	Aspiviridae	RNA 2	1830	4053	294.484	99.6175	2444	176.121	99.8907
	NC_006053	Lettuce ring necrosis ophiovirus	Ophiovirus	Aspiviridae	RNA 3	1527	25212	2230.82	98.7557	8919	798.047	97.1185		NC_006053	Lettuce ring necrosis ophiovirus	Ophiovirus	Aspiviridae	RNA 3	1527	25082	2237.37	97.9044	9008	803.902	97.1185
	NC_006054	Lettuce ring necrosis ophiovirus	Ophiovirus	Aspiviridae	RNA 4	1417	8027	753.582	99.8589	1161	113.203	95.6246		NC_006054	Lettuce ring necrosis ophiovirus	Ophiovirus	Aspiviridae	RNA 4	1417	8236	774.056	99.8589	1100	107.329	95.6246
	Subset 4 (12.5% of total raw reads)													AD: Average read depth
														PC: Percentage of reference sequence covered by reads
	Ref. accession	Species	Genus	Family	Segment	Virus length	Tom1			TomDS
							reads	AD	PC	reads	AD	PC
	DQ083996	Olive latent virus 1	Alphanecrovirus	Tombusviridae		3702	25	1.57426	42.1934	82	78.1905	0.567261
	HF548826	Tomato yellow leaf curl virus	Begomovirus	Geminiviridae		2787	165	8.84423	86.15	170	9.32024	84.93
	KF018280	Tomato chlorosis virus	Crinivirus	Closteroviridae	RNA1	8596	118	2.46957	63.6459	25720	400.894	97.9293
	KJ815045	Tomato chlorosis virus	Crinivirus	Closteroviridae	RNA2	8249	333	5.76311	88.0713	27114	435.46	99.6121
	KT438549	Southern tomato virus	Amalgavirus	Amalgaviridae		3463	196	7.51089	94.1092	397495	5721.88	99.2781
	MK517477	Tomato fruit blotch virus	Blunervirus	Kitaviridae	RNA1	5811	4470	101.7	99.6558	29928	683.869	99.7419
	MK517478	Tomato fruit blotch virus	Blunervirus	Kitaviridae	RNA2	3643	2037	73.5152	99.3138	9271	339.921	99.0942
	MK517479	Tomato fruit blotch virus	Blunervirus	Kitaviridae	RNA3	2872	6611	246.087	99.0251	52854	2247.27	99.8259
	MK517480	Tomato fruit blotch virus	Blunervirus	Kitaviridae	RNA4	1946	5421	363.436	99.2292	36174	2438.75	100
	NC_004067	Pepino mosaic virus	Potexvirus	Alphaflexiviridae		6450	717918	4714.8	99.969	1723230	7063.3	100
	NC_006051	Lettuce ring necrosis ophiovirus	Ophiovirus	Aspiviridae	RNA 1	7651	1559	26.8398	99.6863	1744	30.5538	98.9805
	NC_006052	Lettuce ring necrosis ophiovirus	Ophiovirus	Aspiviridae	RNA 2	1830	2002	145.591	99.8907	1226	87.9677	99.8907
	NC_006053	Lettuce ring necrosis ophiovirus	Ophiovirus	Aspiviridae	RNA 3	1527	12473	1117.01	97.5115	4409	394.856	97.053
	NC_006054	Lettuce ring necrosis ophiovirus	Ophiovirus	Aspiviridae	RNA 4	1417	4036	379.194	99.8589	603	58.507	95.6246
	Subset 5 (6.25% of total raw reads)
	Ref. accession	Species	Genus	Family	Segment	Virus length	Tom1			TomDS
							reads	AD	PC	reads	AD	PC
	DQ083996	Olive latent virus 1	Alphanecrovirus	Tombusviridae		3702	13	1.65077	17.5581	34	33.9	0.540249
	HF548826	Tomato yellow leaf curl virus	Begomovirus	Geminiviridae		2787	59	3.93899	69.3936	86	5.29099	74.8475
	KF018280	Tomato chlorosis virus	Crinivirus	Closteroviridae	RNA1	8596	54	1.85047	36.8776	12897	201.125	97.9293
	KJ815045	Tomato chlorosis virus	Crinivirus	Closteroviridae	RNA2	8249	147	3.04832	76.0213	13353	214.468	99.503
	KT438549	Southern tomato virus	Amalgavirus	Amalgaviridae		3463	99	4.17683	85.7349	199569	4494.74	99.2781
	MK517477	Tomato fruit blotch virus	Blunervirus	Kitaviridae	RNA1	5811	2208	50.1872	99.4493	14860	340.243	99.6214
	MK517478	Tomato fruit blotch virus	Blunervirus	Kitaviridae	RNA2	3643	975	35.4002	99.1765	4702	171.688	99.0667
	MK517479	Tomato fruit blotch virus	Blunervirus	Kitaviridae	RNA3	2872	3244	122.143	98.9903	26544	1125.62	99.8259
	MK517480	Tomato fruit blotch virus	Blunervirus	Kitaviridae	RNA4	1946	2792	187.702	99.2292	18103	1226.35	99.5375
	NC_004067	Pepino mosaic virus	Potexvirus	Alphaflexiviridae		6450	357953	3529.4	99.969	860271	5447.31	100
	NC_006051	Lettuce ring necrosis ophiovirus	Ophiovirus	Aspiviridae	RNA 1	7651	768	13.2578	99.438	844	14.829	98.7714
	NC_006052	Lettuce ring necrosis ophiovirus	Ophiovirus	Aspiviridae	RNA 2	1830	1015	75.1645	97.9781	615	43.7856	99.8907
	NC_006053	Lettuce ring necrosis ophiovirus	Ophiovirus	Aspiviridae	RNA 3	1527	6279	564.204	97.2495	2200	197.132	96.9876
	NC_006054	Lettuce ring necrosis ophiovirus	Ophiovirus	Aspiviridae	RNA 4	1417	2056	198.482	97.2477	327	31.8399	95.6246
	Subset 6 (3.125% of total raw reads)
	Ref. accession	Species	Genus	Family	Segment	Virus length	Tom1			TomDS
							reads	AD	PC	reads	AD	PC
	DQ083996	Olive latent virus 1	Alphanecrovirus	Tombusviridae		3702	11	1.66974	20.5294	18	17.95	0.540249
	HF548826	Tomato yellow leaf curl virus	Begomovirus	Geminiviridae		2787	26	2.60895	43.3082	38	3.5817	49.408
	KF018280	Tomato chlorosis virus	Crinivirus	Closteroviridae	RNA1	8596	39	1.57337	26.4774	6359	99.3543	97.8129
	KJ815045	Tomato chlorosis virus	Crinivirus	Closteroviridae	RNA2	8249	65	2.00727	50.0424	6556	105.116	99.503
	KT438549	Southern tomato virus	Amalgavirus	Amalgaviridae		3463	34	2.56059	45.2787	100279	3356.55	99.0471
	MK517477	Tomato fruit blotch virus	Blunervirus	Kitaviridae	RNA1	5811	1101	24.962	99.2944	7470	171.432	99.2772
	MK517478	Tomato fruit blotch virus	Blunervirus	Kitaviridae	RNA2	3643	483	17.5217	98.8746	2311	84.8843	98.4354
	MK517479	Tomato fruit blotch virus	Blunervirus	Kitaviridae	RNA3	2872	1657	60.5665	98.8858	13110	555.815	99.8259
	MK517480	Tomato fruit blotch virus	Blunervirus	Kitaviridae	RNA4	1946	1461	97.9208	99.2292	9106	618.063	99.2806
	NC_004067	Pepino mosaic virus	Potexvirus	Alphaflexiviridae		6450	178592	2387.07	99.969	430496	4079.63	100
	NC_006051	Lettuce ring necrosis ophiovirus	Ophiovirus	Aspiviridae	RNA 1	7651	368	6.61788	95.7391	448	8.19128	94.981
	NC_006052	Lettuce ring necrosis ophiovirus	Ophiovirus	Aspiviridae	RNA 2	1830	505	37.2729	97.9235	307	21.9261	99.8907
	NC_006053	Lettuce ring necrosis ophiovirus	Ophiovirus	Aspiviridae	RNA 3	1527	3204	288.12	97.2495	1107	99.3556	96.8566
	NC_006054	Lettuce ring necrosis ophiovirus	Ophiovirus	Aspiviridae	RNA 4	1417	1049	101.281	97.036	164	16.0583	95.6246
	Subset 7 (1.5% of total raw reads)
	Ref. accession	Species	Genus	Family	Segment	Virus length	Tom1			TomDS
							reads	AD	PC	reads	AD	PC
	DQ083996	Olive latent virus 1	Alphanecrovirus	Tombusviridae		3702	5	1.46732	8.2658	10	10	0.540249
	HF548826	Tomato yellow leaf curl virus	Begomovirus	Geminiviridae		2787	22	2.20623	42.6265	22	2.93914	34.1945
	KF018280	Tomato chlorosis virus	Crinivirus	Closteroviridae	RNA1	8596	18	1.45837	11.8776	3029	47.1833	97.7548
	KJ815045	Tomato chlorosis virus	Crinivirus	Closteroviridae	RNA2	8249	24	1.81638	19.5418	3178	50.7968	99.503
	KT438549	Southern tomato virus	Amalgavirus	Amalgaviridae		3463	24	2.47039	34.6232	45277	1861.84	98.7005
	MK517477	Tomato fruit blotch virus	Blunervirus	Kitaviridae	RNA1	5811	530	12.0883	99.0019	3574	82.3498	99.0879
	MK517478	Tomato fruit blotch virus	Blunervirus	Kitaviridae	RNA2	3643	247	9.15021	97.5844	1143	42.0537	98.2158
	MK517479	Tomato fruit blotch virus	Blunervirus	Kitaviridae	RNA3	2872	766	28.0806	98.8858	6270	266.169	99.7911
	MK517480	Tomato fruit blotch virus	Blunervirus	Kitaviridae	RNA4	1946	707	47.2874	99.2292	4299	291.59	99.1778
	NC_004067	Pepino mosaic virus	Potexvirus	Alphaflexiviridae		6450	85645	1277.74	99.8915	206321	2850.33	99.814
	NC_006051	Lettuce ring necrosis ophiovirus	Ophiovirus	Aspiviridae	RNA 1	7651	184	4.40926	72.0167	220	4.59056	83.9237
	NC_006052	Lettuce ring necrosis ophiovirus	Ophiovirus	Aspiviridae	RNA 2	1830	218	16.1086	97.5956	132	9.93086	95.6284
	NC_006053	Lettuce ring necrosis ophiovirus	Ophiovirus	Aspiviridae	RNA 3	1527	1572	142.055	96.8566	541	48.3708	96.7911
	NC_006054	Lettuce ring necrosis ophiovirus	Ophiovirus	Aspiviridae	RNA 4	1417	474	45.6756	97.036	74	7.34647	94.9188
	AD: Average read depth
	PC: Percentage of reference sequence covered by reads
